# Supplementary material for: Origin and phylogenetic status of the local Ashanti Dwarf pig (ADP) of Ghana based on genetic analysis
Source: BMC Genomics. 2017 Feb 20;18:193. doi: 10.1186/s12864-017-3536-6 (PMC5319064; doi:10.1186/s12864-017-3536-6)
Supplement: Additional file 1: Table S1. — Number of animals sampled per agro-ecological region, based on farms and locations. Table S2. A summary of mitochondrial haplotypes. Table S3. Results from Y chromosome derived polymorphisms. Table S4. Summary of coat colour information, sequence polymorphisms, and predicted haplotypes in the MC1R gene from animals collected in Ghana. Table S5. A summary of the intervals defined by FST analysis, with genes, flanking genes for each intergenic region, and genes at peaks commonly seen between between ADP subset 1 and ADP subset 2 comparisons with other breeds identified in bold. Table S6. DAVID functional annotation results showing clustering of genes (p < 0.5) from the intervals identified in comparisons with human alignments. Table S7. Information on an individual gene basis for genes containing a peak SNP, including Entrez gene summary, gene associations, and gene association classifications based on DAVID analysis with human based databases for extraction of maximum information. (XLSX 78 kb) [file 12864_2017_3536_MOESM1_ESM.xlsx]

## Sheet: Supplementary tables
Table S1 Number of animals sampled per agro-ecological region, based on farms and locations
Table S2: a summary of mitochondrial haplotypes, as described in the associated text.
Table S3: results from Y chromosome derived polymorphisms of all males genotyped on the Illumina porcine array, combined with SRY SNPs from animals directly sequenced for the gene
Table S4: summary of coat colour information, sequence polymorphisms, and predicted haplotypes in the MC1R gene from animals collected in Ghana. Animal ID’s are indicated in the first column, region in column 2 (coding as per previous figures and tables), with classification and gender (Ashanti = ADP, or crossbred = XB: male = M, or female = F) in column 3. The origin, phenotypic designation of e…
Table S5: a summary of the intervals defined by FST analysis, with genes, flanking genes for each intergenic region, and genes at peaks commonly seen between between ADP subset 1 and ADP subset 2 comparisons with other breeds identified in bold. For set 1 against set 2, all intervals which were shared in other comparisons were excluded to maximise real differences between the ADP subpopulations.
Table S6: DAVID functional annotation results showing clustering of genes (p<0.5) from the intervals identified in comparisons with human alignments. No cluster with a p value less than 0.5 was detected with the comparison for Chinese breeds. The best cluster approached the cut off, and is included (*). For maximum information, the analysis was run using the human annotation and functional databa…
Table S7: information on an individual gene basis for genes containing a peak SNP, including Entrez gene summary, gene associations, and gene association classifications based on DAVID analysis with human based databases for extraction of maximum information.

## Sheet: Table S1
Agro-ecological zone	Region	Town/Village	Number sampled	Total
Guinea Savannah	Upper West	- Lawra	25 ADPs	28
		- Babile	3 crossbreds
		- Babile APD Farm	0 exotics
Guinea Savannah	Northern	- Nyankpala	8 ADPs	21
		- Tingoli	8 crossbreds
		- Pong Tamale	5 exotics
		- Pong Tamale APD Farm
Forest	Eastern	- Fosu	12 ADPs	28
		- Alavarnyo	16 crossbreds
		- Lormnava	0 exotics
		- Agotime
		- Adiemra
		- Adawso
		- Osiem
Forest	Ashanti	- Kyeiase	6 ADPs	23
		- Aframso	16 crossbreds
		- Jeduako	1 exotic
		- Aframano
		- Kofiase
		- Atwima Foase
		- Trabuom
Coastal Savannah	Central	- Abakam	6 ADPs	34
		- Boakor	17 crossbreds
		- British Komenda	11 exotics
		- Cape Coast
		- Agona Nyaakrom
		- Mensahkrom
		- Agona Asafo
		- Winneba Worso
Coastal Savannah	Greater Accra	- Caesarkope	25 ADPs	31
		- Totope	3 crossbreds
		- Ada	3 exotics
		- Nungua Farm
Total				165

## Sheet: Table S2
Haplotype	Accession Number	% sequences	GenBank	Origin of GenBank match
number		observed	match
1	KU306951	3.6	DQ994636	Vanuatu
2	KU306952	1.4	AF486872	Jiangquhai
3	KU306949	22.9	AF486870	Dahuabai
4	KU306954	0.7	UNIQUE
5	KU306960	5	JN031178	Iberian breeds
6	KU306950	1.4	UNIQUE
7	KU306958	0.7	UNIQUE
8	KU306956	33.6	UNIQUE
9	KU306961	1.4	UNIQUE
10	KU306957	4.3	UNIQUE
11	KU306953	1.4	UNIQUE
12	KU306962	0.7	UNIQUE
13	KU306955	18.6	JN031088	Iberian breeds
14	KU306959	4.3	JN031065	Iberian breeds

## Sheet: Table S3
		AMELY 1790	AMELY 1989	AMELY 3750	AMELY 3933	AMELY 4453	SMCY7-183	SMCY5-90	UBE1Y6-136	DBY1-426	DBY1-862	DBY5-236	DBY5-432	TSPY- 604	TSPY- 686	sequencing: SRY			SRY 1393	UTY 226
base call		[T/G]	[A/G]	[A/G]	[A/G]	[A/C]	[A/G]	[T/G]	[A/G]	[T/C]	[T/G]	[T/C]	[T/C]	[T/C]	[T/G]	c/g	c/g	c/g	[A/G]	[T/C]
gene		AMELY					KDM5D		UBA1Y	DDX3Y						SRY	SRY	SRY	SRY	UTY
ARM81	XB															c	g	g	g
ARM70	XB															c	c	c	a		TAM
ARM71	ADP	C	G	G	A	A	A	C	A	A	A	A	A	A	G	c	c	c	A	G	TAM
ARM79	XB	A	A	A	G	C	G	A	G	G	C	G	G	G	A	c	g	g	G	A	EURO
ARM84	ADP	A	A	A	G	C	G	A	G	G	C	G	G	G	A	c	g	g	G	A	EURO
ARM87	XB	A	A	A	G	C	G	A	G	G	C	G	G	G	A	c	g	g	G	A	EURO
ARM91	XB	A	A	A	G	C	G	A	G	G	C	G	G	G	A	c	g	g	G	A	EURO
CRM19	XB															c	g	g	g
CRM20	XB															c	g	g	g
CRM23	EURO	A	A	A	G	C	G	A	G	G	C	G	G	G	A				G	A	EURO
CRM29	XB	A	A	A	G	C	G	A	G	G	C	G	G	G	A	c	g	g	G	A	EURO
CRM32	XB															c	g	g	g
CRM5	ADP	A	A	A	G	C	G	A	G	G	C	G	G	G	A	c	g	g	G	A	EURO
CRM9	ADP	A	A	A	G	C	G	A	G	G	C	G	G	G	A	c	g	g	G	A	EURO
ERM42	ADP	.	.	a	g	.	g	.	g	g	c	g	g	.	a				g	a	euro*
ERM45	XB	A	A	A	G	C	G	A	G	G	C	G	G	G	A				G	A	EURO
ERM46	ADP	A	A	A	G	C	G	A	G	G	C	G	G	G	A				G	A	EURO
ERM56	XB															c	g	g	g
ERM64	ADP	A	A	A	G	C	G	A	G	G	C	G	G	G	A				G	A	EURO
ERM65	XB	A	A	A	G	C	G	A	G	G	C	G	G	G	A				G	A	EURO
ERM67	XB	A	A	A	G	C	G	A	G	G	C	G	G	G	A	c	g	g	G	A	EURO
GARM180	ADP	A	A	A	G	C	G	A	G	G	C	G	G	G	A	c	g	g	G	A	EURO
GARM188	ADP															c	g	g	g
GARM192	ADP	A	A	A	G	C	G	A	G	G	C	G	G	G	A	c	g	g	G	A	EURO
GARM195	XB	A	A	A	G	C	G	A	G	G	C	G	G	G	A	c	g	g	G	A	EURO
GARM196	ADP	A	A	A	G	C	G	A	G	G	C	G	G	G	A	c	g	g	G	A	EURO
GARM197	ADP	A	A	A	G	C	G	A	G	G	C	G	G	G	A				G	A	EURO
GARM201	ADP	A	A	A	G	C	G	A	G	G	C	G	G	G	A				G	A	EURO
GARM207	ADP	A	A	A	G	C	G	A	G	G	C	G	G	G	A	c	g	g	G	A	EURO
NRM102	ADP	A	A	A	G	C	G	A	G	G	C	G	G	G	A	c	g	g	G	A	EURO
NRM105	ADP	A	A	A	G	C	G	A	G	G	C	G	G	G	A	c	g	g	G	A	EURO
NRM114	ADP															c	g	g	g
NRM116	LW	A	A	A	G	C	G	A	G	G	C	G	G	G	A				G	A	EURO
UWRF163	XB	A	A	A	G	C	G	A	G	G	C	G	G	G	A				G	A	EURO
UWRM142	ADP	A	A	A	G	C	G	A	G	G	C	G	G	G	A	c	g	g	G	A	EURO
UWRM143	ADP	A	A	A	G	C	G	A	G	G	C	G	G	G	A	c	g	g	G	A	EURO
UWRM146	ADP	A	A	A	G	C	G	A	G	G	C	G	G	G	A	c	g	g	G	A	EURO
UWRM150	ADP	A	A	A	G	C	G	A	G	G	C	G	G	G	A	c	g	g	G	A	EURO
UWRM153	ADP															c	g	g	g
UWRM156	ADP	A	A	A	G	C	G	A	G	G	C	G	G	G	A	c	g	g	G	A	EURO
UWRM164	ADP	A	A	A	G	C	G	A	G	G	C	G	G	G	A	c	g	g	G	A	EURO
UWRM165	ADP	A	A	A	G	C	G	A	G	G	C	G	G	G	A				G	A	EURO
		Prior data (Cliffe et al., 2010)
		AMELY 1790	AMELY 1989	AMELY 3750	AMELY 3933	AMELY 4453	SMCY7-183	SMCY5-90	UBE1Y6-136	DBY1-426	DBY1-862	DBY5-236	DBY5-432	TSPY- 604	TSPY- 686				SRY 1393	UTY 226
Predominant: European		A	A	A	G	C	G	A	G	G	C	G	G	G	A				G	A
Observed: European		C	A	A	G	C	G	A	G	G	C	G	G	G	A				G	A
Predominant: Asian		C	G	G	A	A	A	C	A	A	A	A	A	A	G				G	G
Predominant:Tamworth		C	G	G	A	A	A	C	A	A	A	A	A	A	G				A	G
Supplementary_Table_S3.xlsx: results from Y chromosome derived polymorphisms of all males genotyped on the Illumina porcine array, combined with SRY SNPs from animals directly sequenced for the gene

## Sheet: Table S4
							promoter region						change	syn	syn	frameshift	V to M	L to P	syn	D to N	A to V	A to T	syn
													aa	4	17	22	95	102	121	124	164	243	243
													ORF bp	12	51	67 Ins CC	283	305	363	370	491	727	729
SSC6 position in chromosome build (bp)							255386	255391	255413	255451	255542	255585		255622	255661	255677	255893	255915	255973	255980	256101	256337	256339
reference sequence allele							G	G	T	C	G	C		T	G		G	T	T	G	C	G	G
							predicted from sequences in GenBank
0501-MC1R*6	Haplotypes defined by Fang et al., Plos Genetics 2009			Euro	EP	501	A	.	C	G	.	.		.	.	CC	.	.	.	A	.	.	.
0201-MC1R*2				Asian	ED1	201	.	A	.	G	A	T		.	A	.	A	C	C	.	.	.	A
0301-MC1R*3				Euro	ED2	301	A	.	C	G	.	.		.	.	.	.	.	.	A	.	.	.
0401-MC1R*4				Euro	red	401	A	.	C	.	.	.		.	.	.	.	.	.	.	T	A	.
Ghanaian animals	region	classification	colour	Origin
GH89	AR	ADP F	black	Asian	ED1/ED1	201/201	.	A	.	G	A	T		.	A	.	A	C	C	.	.	.	A
GH77	AR	ADP F	black	A/E mix	EP/ED1	201/501	R	R	Y	G	R	Y		.	R	./CC			Y	R	.	.	R
GH71	AR	ADP M	black	Euro	ED2/ED2	301/301	A	.	C	G	.	.		.	.		.	.	.	A	.	.	.
GH84	AR	ADP M	black	Euro	EP/ ED2	301/501	A	.	C	G	.	.		.	.	./CC			.	A	.	.	.
GH76	AR	XB F	white	Euro	EP/	501/E other	A	.	C	G	.	.		.	.	./CC	.	.
GH82	AR	XB F	white	Euro	EP/	501/E other	A	.	C	G	.	.		.	.	./CC
GH88	AR	XB F	spotted	Euro	EP/	501/E other	A	.	C	G	.	.		.	.	./CC	.	.
GH80	AR	XB F	spotted	Euro	EP/ EP	501/501	A	.	C	G	.	.		.	.	CC/CC	.	.	.	A	.	.	.
GH85	AR	XB F	spotted	Euro	EP/ EP	501/501	A	.	C	G	.	.		.	.	CC/CC	.	.
GH90^	AR	XB F	spotted	Asian	probably 201^	both Asian	.	A	.	G	A	T		.	A	.
GH74	AR	XB F	spotted	Euro?	301 or 501	both Euro	A	.	C	G
GH91	AR	XB M	spotted	A/E mix	EP/ED1	201/501	R	R	Y	G	R	Y		.	R	./CC			Y	R	.	.	R
GH79	AR	XB M	white	Euro	ED2/ED2	301/301	A	.	C	G	.	.		.	.				.	A	.	.	.
GH87	AR	XB M	belted	Euro	ED2/ED2	301/301	A	.	C	G	.	.		.	.				.	A	.	.	.
GH34	CR	ADP F	black	Euro	EP/	501/E other	A	.	C	G	.	.		.	.	./CC					.	.	.
GH3	CR	ADP F	grey with spots	A/E mix	ED1/ED2	201/301	R	R	Y	G	R	Y		.	R	.			Y	R	.	.	R
GH1	CR	ADP F	black	Euro	ED2/ED2	301/301													.	A	.	.	.
GH5?	CR	ADP M	black	A/E mix	ED1/ED2?	201/301?	R	R	Y	G	R	Y		.	A*	.			Y	R	.	.	R
GH9	CR	ADP M	black	A/E mix	EP/ED1	201/501	R	R	Y	G	R	Y		.	R	./CC			Y	R	.	.	R
GH6^	CR	ADP M	black	Asian	probably 201^	both Asian	.	A	.	G	A	T		.	A	.
GH23**	CR	EXOTIC	reddish-black	Euro	red/**	401/E other	A	.	C	S	.	.
GH12	CR	XB F	spotted	Euro	EP/	501/E other	A	.	C	G	.	.		.	.	./CC	.	.
GH17	CR	XB F	spotted	Euro	EP/	501/E other	A	.	C	G	.	.		.	.	./CC	.	.			.	.	.
GH30$	CR	XB F	not recorded$	Asian	ED1/ED1	201/201	.	A	.	G	A	T		.	A	.	A	C	C	.	.	.	A
GH27	CR	XB F	black (white feet)	Euro	red/	401/E other	A	.	C	S	.	.		.	.
GH28	CR	XB F	white chest	Euro	red/ED2	401/301	A	.	C	S	.	.		.	.						Y	R	.
GH18	CR	XB F	spotted	Euro	red/EP	401/501	A	.	C	S	.	.		.	.	./CC	.	.
GH21	CR	XB F	spotted	Euro	red/EP	401/501	A	.	C	S	.	.		.	.	./CC	.	.
GH10	CR	XB F	spotted	Euro	EP/ EP	501/501	A	.	C	G	.	.		.	.	CC/CC	.	.	.	A	.	.	.
GH33	CR	XB F	spotted	probably euro	301 or 501	both Euro	A	.	C	G	.	.
GH29	CR	XB M	black	Euro	red/ED2	401/301	A	.	C	S	.	.		.	.						Y	R	.
GH11$	CR	XB F	not recorded$	Euro	EP/ EP	501/501	A	.	C	G	.	.		.	.	CC/CC	.	.
GH44	ER	ADP F	black	A/E mix	ED1/ED2	201/301	R	R	Y	G	R	Y		.	R	.			Y	R	.	.	R
GH47	ER	ADP F	black	Euro	ED2/ED2	301/301	A	.	C	G	.	.		.	.				.	A	.	.	.
GH50	ER	ADP F	black	Euro	ED2/ED2	301/301	A	.	C	G	.	.		.	.				.	A	.	.	.
GH40	ER	ADP F	black	Euro	EP/ ED2	301/501	A	.	C	G	.	.		.	.	./CC			.	A	.	.	.
GH46	ER	ADP M	black	Euro	EP/	501/E other	A	.	C	G	.	.		.	.	./CC					.	.	.
GH64	ER	ADP M	black	Euro	EP/ ED2	301/501	A	.	C	G	.	.		.	.	./CC			.	A	.	.	.
GH42	ER	ADP M	black	probably euro	301 or 501	both Euro	A	.	C	G	.								.	A	.	.	.
GH48	ER	XB F	white	Euro	EP/	501/E other	A	.	C	G	.					./CC
GH43	ER	XB F	white with black back	Euro	ED2/ED2	301/301	A	.	C	G	.	.		.	.		.	.	.	A	.	.	.
GH54	ER	XB F	white belt and belly on black	Euro	ED2/ED2	301/301	A	.	C	G	.	.		.	.				.	A	.	.	.
GH49	ER	XB F	black back on white	probably euro	301 or 501	both Euro	A	.	C	G	.	.		.	.
GH45	ER	XB M	brown black spots	Euro	EP/ EP	501/501	A	.	C	G	.	.		.	.	CC/CC			.	A	.	.	.
GH65	ER	XB M	spotted	probably euro	301 or 501	both Euro													.	A	.	.	.
GH67	ER	XB M	white belt on black	probably euro	301 or 501	both Euro	A	.	C	G											.	.	.
GH189	GAR	ADP F	black	A/E mix	ED1/ED2	201/301	R	R	Y	G	R	Y		.	R	.					.	.	R
GH193	GAR	ADP F	black (white feet)	A/E mix	ED1/ED2	201/301	R	R	Y	G	R	Y		.	R	.			Y	R	.	.	R
GH205	GAR	ADP F	black	A/E mix	ED1/ED2	201/301	R	R	Y	G	R	Y		.	R	.					.	.	R
GH182	GAR	ADP F	black (white belly)	Euro	ED2/ED2	301/301	A	.	C	G	.	.		.	.				.	A	.	.	.
GH194	GAR	ADP F	black	Euro	ED2/ED2	301/301	A	.	C	G	.	.		.	.				.	A	.	.	.
GH184	GAR	ADP F	black	Euro	EP/ ED2	301/501	A	.	C	G	.	.		.	.	./CC					.	.	.
GH186	GAR	ADP F	white belt	probably euro	301 or 501	both Euro	A	.	C	G	.								.	A	.	.	.
GH180	GAR	ADP M	black	Euro	EP/	501/E other	A	.	C	G	.	.		.	.	./CC					.	.	.
GH192	GAR	ADP M	black	A/E mix	ED1/ED2	201/301	R	R	Y	G	R	Y		.	R	.			Y	R	.	.	R
GH201	GAR	ADP M	black	A/E mix	ED1/ED2	201/301	R	R	Y	G	R	Y		.	R	.			Y	R	.	.	R
GH207	GAR	ADP M	black	A/E mix	ED1/ED2	201/301	R	R	Y	G	R	Y		.	R	.			Y	R	.	.	R
GH197	GAR	ADP M	black	A/E mix	EP/ED1	201/501	R	R	Y	G	R	Y		.	R	./CC					.	.	R
GH196	GAR	ADP M	brown and spots	probably euro	301 or 501	both Euro	A	.	C	G	.	.		.					.	A	.	.	.
GH200	GAR	XB F	white	Euro	EP/	501/E other	A	.	C	G	.	.		.	.	./CC	.	.
GH195	GAR	XB M	white belt	A/E mix	EP/ED1	201/501	R	R	Y	G	R	Y		.	R	./CC	R	Y			.
GH100	NR	ADP F	black	Asian	ED1/ED1	201/201	.	A	.	G	A	T		.	A	.	A	C	C	.	.	.	A
GH115	NR	ADP F	black (white feet)	Asian	ED1/ED1	201/201	.	A	.	G	A	T		.	A	.	A	C	C	.	.	.	A
GH114	NR	ADP M	black	A/E mix	ED1/ED2	201/301	R	R	Y	G	R	Y		.	R	.	R	Y	Y	R
GH102	NR	ADP M	black	Asian	ED1/ED1	201/201	.	A	.	G	A	T		.	A	.	A	C	C	.	.	.	A
GH105	NR	ADP M	black	Asian	ED1/ED1	201/201	.	A	.	G	A	T		.	A	.	A	C	C	.	.	.	A
GH110	NR	XB M	spotted	Euro	EP/ EP	501/501	A	.	C	G	.	.		.	.	CC/CC	.	.
GH107	NR	XB F	spotted	Euro	EP/ EP	501/501	A	.	C	G	.	.		.	.	CC/CC					.	.	.
GH108	NR	XB M	white	Euro	EP/ EP	501/501	A	.	C	G	.	.		.	.	CC/CC	.	.
GH111	NR	XB F	spotted	Euro	EP/ EP	501/501	A	.	C	G	.	.		.	.	CC/CC	.				.	.	.
GH160	UWR	ADP F	black	Asian	ED1/ED1	201/201	.	A	.	G	A	T		.	A	.					.	.	A
GH141	UWR	ADP F	black	A/E mix	ED1/ED2	201/301	R	R	Y	G	R	Y		.	R	.			Y	R	.	.	R
GH155	UWR	ADP F	black	A/E mix	ED1/ED2	201/301	R	R	Y	G	R	Y		.	R	.			Y	R	.	.	R
GH166	UWR	ADP F	black	A/E mix	EP/ED1	201/501	R	R	Y	G	R	Y		.	R	./CC					.	.	R
GH158?	UWR	ADP F	black	A/E mix	EP/ED1	201/501?	R	R	Y	G	A*	Y		.	R	./CC			Y	R	.	.	R
GH142	UWR	ADP M	black	Asian	ED1/ED1	201/201	.	A	.	G	A	T		.	A	.			C	.	.	.	A
GH164	UWR	ADP M	black	Asian	ED1/ED1	201/201	.	A	.	G	A	T		.	A	.	A	C	C	.
GH165	UWR	ADP M	black	Asian	ED1/ED1	201/201	.	A	.	G	A	T		.	A	.	A	C	C	.	.	.	A
gh156	UWR	ADP M	black	A/E mix	ED1/ED2	201/301	R	R	Y	G	R	Y		.	R	.			Y	R	.	.	R
GH143?	UWR	ADP M	black	A/E mix	ED1/ED2?	201/301?	R	R	Y	G	R	Y		.	R	.	A*	Y	Y	R	.	.	R
GH146	UWR	ADP M	black	A/E mix	EP/ED1	201/501	R	R	Y	G	R	Y		.	R	./CC			Y	R	.	.	R
GH150?	UWR	ADP M	black	A/E mix	EP/ED1	201/501?	R	R	Y	G	A*	Y		.	R	./CC			Y	R	.	.	R
GH149	UWR	ADP F	spotted	Euro	EP/ EP	501/501	A	.	C	G	.	.		.	.	CC/CC			.	A	.	.	.
GH162	UWR	XB F	white	Asian	ED1/ED1	201/201	.	A	.	G	A	T		.	A	.	A	C	C	.
GH167	UWR	XB F	white	Asian	ED1/ED1	201/201	.	A	.	G	A	T		.	A	.	A	C	C	.
GH163	UWR	XB M	brown	Euro	red/EP	401/501	A	.	C	S	.	.		.	.	./CC			.	R	Y	R	.
$ excluded from coat colour figues
** excluded from allele figures
? Local variant allele (A*)
^ included as Asian Other in figures
Unconfirmed alleles with European signatures at key polymorphic sites are included as European Other in figures

## Sheet: Table S5
CHR	START	END	genes in interval	flanking genes to intergenic intervals
Differences between ADP subsets 1 and 2 compared with European Breeds
1	115607214	115807215	intergenic	TCF4, TXNL1
1	151103877	151423803	DPH6AS1
1	151662277	151862278	DPH6
1	152075323	152275324	NANOGP8, ZNF770,AQR
1	152318713	152518714	ACTC1, GJD2
1	158189355	158529254	MAGEL2, MKRN3, NDN
1	159051121	159580167	OTUD7A, KLF13
1	159592202	159911284	TRPM1, FAN1, MTMR10
1	159924180	160206140	MPHOSPH10, MCEE, APBA2
1	160700076	161018538	FAM189A1
1	161484403	161684404	ATP9B, NFATC1
1	189452360	189860969	intergenic	FBXO33, LRFN5
1	255901452	256101453	PCSK5
1	260034028	260646445	intergenic	TLE4, TLE1
1	276053291	276253292	SLC44A1
3	20286755	20540656	intergenic	HS3ST4, C16ORF82
3	74791632	74991633	PAIP2B, NAGK
4	80967406	81167407	NSMAF, SDCBP
4	81694790	82164347	IMPAD1
4	82750634	83023247	LYN, TGS1,TMEM68
4	83041977	83750711	XKR4
7	100693694	100970472	PCNX
8	12744146	13084077	LCORL, FAM184B, DCAF16, NCAPG
8	21164271	21364272	intergenic	3' to STIM2
8	43551638	43830377	KIT
8	46935821	47135822	intergenic	GUCY1B3, PDGFC
8	48900632	49127264	intergenic	GRIA2, FAM198B
8	50763926	51335665	intergenic	RAPGEF2, FSTL5
8	55081101	55790977	NAF1, NPY1R, NPY5R, TKTL2, TMA16, MARCH1
8	55831428	56031429	MARCH1
8	58393224	58593225	NMU, EXOC1
8	59248703	59633854	intergenic	3' to IGFBP7-AS1
13	147260299	147460300	PARP14, HSPBAP1, DIRC2, SEMA5A
15	79193245	79393246	GRB14
15	84623197	85324083	LRP2, BBS5, KLHL41, FASTKD1, PPIG, CCDC173, PHOSPHO2, KLHL23, SSB, METTL5
15	87206623	87499782	DYNC1I2, SLC25A12, HAT1
15	88490513	88690514	MAP3K20-AS1/ MAP3K20
15	90288739	90488740	ATP5G3
15	93096068	93620044	PDE11A, RBM45, OSBPL6
15	93801366	94321716	TTN, CCDC141, SESTD1
15	94518083	95002669	ZNF385B
15	96418962	97030028	ITGA4, CERKL, NEUROD1, PDE1A
Differences between ADP subsets 1 and 2 compared with Chinese Breeds
1	48232061	48432062	FAM184A, MCM9, ASF1A
1	48682414	48882415	PLN, CEP85L
1	188825252	189125116	intergenic	FBXO33, LRFN5
1	195915748	196115749	intergenic	MIS18BP1, RPL10
1	201846950	202046951	GNG2, NID2, C14ORF166
1	203923853	204123854	intergenic	5' to BMP4
1	204195157	204395158	CDKN3, CNIH1
1	206326011	206526012	TMEM260
1	232739269	232939270	intergenic	5' to MPDZ, LINC01235 homology
1	235994304	236194305	PTPRD
3	6373448	6573449	ARPC1A, ARPC1B, CPSF4, ZNF655
3	35254224	35454225	intergenic	TMEM114, RBFOX1
6	97934833	98134834	intergenic	METTL4, ADCYAP1
9	58128278	58328279	PKNOX2, FEZ1
11	55024684	55224685	intergenic	EDNRB, POU4F1
14	146589606	146789607	TEX36, EDRF1, UROS, BCCIP, DHX32
15	146251437	146451438	COPS7B, NPPC, DIS3L2
17	17957467	18157468	intergenic	BMP2, HAO1
18	1354781	1676856	DNAJB6, UBE3C
18	1789147	2043635	RNF32, LMBR1
18	51258368	51458369	intergenic	NFE2L3, CYCS (near ssc-mir-148a)
Differences between ADP subsets 1 and 2 compared with Duroc
1	100978451	101178452	MYO6
1	117746960	117946961	ANKDD1A, SPG21
1	206531183	206745945	OTX2
1	263148526	263717204	FAM205BP, PHF24, DNAJB5, C9ORF131, VCP, FANCG, PIGO, STOML2, FAM214B, UNC13B
2	419057	709952	SLC22A18, PHLDA2, NAP1L4, CARS, OSBPL5, ATF4
2	10971751	11198825	STX3, MRPL16, TCN1, GIF, OR10V1
3	55105882	55388335	MAPK4
3	66761904	66961905	CTNNA2
3	110212050	110610446	CRIM1, FEZ2
5	45019230	45272320	FGD4, BICD1
5	45295778	45495779	BICD1
5	81084960	81284961	VDR
6	112564791	112764792	MOCOS, FHOD3
7	55480589	57219426	CFAP161, IL16, STARD5, TMC3, EFTUD1, ADAMTSL3, SH3GL3, BNC1
7	57235679	58288115	TM6SF1, BTBD1, C15ORF40, FAM103A1, HOMER2, WHAMM, FSD2, AP3B2, CPEB1, RPS17, PDE8A, (IQGAP1)
7	61490762	61827675	SCAPER
8	45210708	45410709	CPE
9	77776686	77976687	CDK14
9	79091591	79480656	GATAD1, PEX1, RBM48, FAM133B. CDK6
9	91827982	92027983	DGKB
9	93496925	93696926	MEOX2
9	97427549	97627550	intergenic	FERD3L, TWISTNB
11	32287557	32489947	intergenic	3' to PCDH17
11	34615783	34824908	intergenic	3' to DIAPH3
11	47269102	47469103	intergenic	KLHL1, DACH1
13	136773081	136973082	P3H2, CLDN1
14	103473144	103673145	PCDH15
14	106838644	107038671	PRKG1
15	117448378	117648379	BMPR2
15	119378973	119578974	PARD3B
16	79772743	79972744	intergenic	SEMA5A, FASTKD3/MTRR
18	50641382	50841383	KIAA0087, SNX10, homology to human LOC107983953
Differences between ADP subsets 1 and 2
1	15726995	15926996	VIP
1	16218609	16418610	SYNE1
1	193674676	193973995	intergenic	snora31
1	194102599	194358004	FSCB
1	199836888	200307279	LRR1, MGAT2, DNAAF2, POLE2, KLHDC2, NEMF, ARF6, SOS2
1	200496611	200770006	MAP4K5, ATL1, SAV1, NIN
1	201120534	201320535	TMX1
1	202626827	202826828	STYX, GNPNAT1, FERMT2
1	202947310	203170553	DDHD1
1	204749311	205120361	WDHD1, SOCS4, MAPK1IP1L, LGALS3, DLGAP5
1	205140360	205340361	FBXO34, ATG14, TBPL2
1	205785557	206094796	PELI2
1	206326011	206526012	TMEM260
1	263148526	263717204	FAM205BP, PHF24, DNAJB5, C9ORF131, FANCG, PIGO, STOML2, FAM214B, UNC13B
1	266222470	266422471	TOMM5, FRMPD1
1	266874659	267126000	intergenic	SHB
1	290560998	290760999	intergenic	TLR4 to BRINP1
2	57308448	57508449	olfactory receptors
2	59291107	59491108	MAST3, IL12RB1, ARRDC2, KCNN1, CCDC124, SLC5A5, RPL18A, JAK3
3	27953054	28153055	XYLT1
3	53266161	53716094	intergenic	TMEM182
3	55105882	55388335	MAP4K4
3	57331332	57742977	REV1, EIF5B, TXNDC9, LYG1, LYG2, MRPL30, MITD1
3	114089662	114289663	BIRC6
3	114442965	114642966	SPAST, SLC30A6, NLRC4
3	114929576	115129577	GALNT14
4	35511141	35775562	LRP12, DPYS, DCSTAMP, RIMS2
4	78694090	79636252	CHD7, RAB2A
4	80136864	80463802	intergenic	TOX
6	20541133	20765813	intergenic	GOT2 to CDH8
6	68837294	69037295	TMEM51, FHAD1, EFHD2
6	76205700	76405918	CLIC4, RUNX3
7	64442271	64642272	NPTN, REC114, HCN4
7	109207500	109407501	DIO2
7	115377981	115611369	intergenic	FLRT2 to GALC
7	120756559	120956560	LGMN, GOLGA5, RIN3
8	98513998	98713999	intergenic	NOCT to PCDH10
8	121972308	122172309	LEF1
8	123312623	123512624	DKK2
9	17005174	17205175	intergenic	TENM4 to FAM181B
9	36264394	36464395	TRPC6
9	128401536	128644811	RABGAP1L
9	133292628	133492629	CEP350, TOR1AIP1, TOR1AIP2
10	62323228	62541849	intergenic	NRP1, PARD3
11	30118368	30318369	intergenic	OLFM4 to PCDH17
11	80780913	80980914	intergenic	DAOA
12	4175277	4402747	SEC14L1, SCARNA16
12	10598899	10798900	KCNJ16
13	42725041	42925042	ARHGEF3, SPATA12, IL17RD
13	198329881	198529882	intergenic	NCAM2 to MRPL39
14	28383862	28868493	intergenic	TMEM132C to TMEM132B
14	28993012	29193013	intergenic	TMEM132C to TMEM132B
14	67985932	68185933	SLC16A9, CCDC6
14	75860775	76491868	CTNNA3, LRRTM3
15	102238124	102601632	CALCRL, TFPI
16	69838535	70038536	RNF145, UBLCP1, IL12B
17	28018666	28294155	KIF16B
18	45213097	45424838	PDE1C
	abc	Shaded box: peak SNPs in windows are shared in both the comparison of ADP subset 1 and comparison of ADP subset 2 against the other breeds. Bold type indicates the interval peak SNP(s) lie in the gene

## Sheet: Table S6
All genes in FST defined intervals (Table S5) used for DAVID functional annotation analysis: p<0.05
comparison	Category	Term	Count	%	PValue	Genes	List Total	Pop Hits	Pop Total	Fold Enrichment	Bonferroni	Benjamini	FDR
sets 1&2 v European	GAD_DISEASE_CLASS	PSYCH	26	0.173333	5.6622e-06	NDN, DPH6, PDE11A, KIT, SEMA5A, PDE1A, APBA2, PDGFC, TCF4, NMU, MAGEL2, LYN, XKR4, OSBPL6, RBM45, TLE4, NPY1R, ITGA4, NPY5R, MTRR, SLC25A12, PPIG, GRIA2, NEUROD1, ZNF385B, LRP2	67	1974	12971	2.54991	0.000101915	0.000101915	0.00417366
sets 1&2 v European	GAD_DISEASE	autism	11	0.0733333	1.17693e-05	SEMA5A, SLC25A12, PPIG, NDN, OSBPL6, APBA2, ZNF385B, ITGA4, NPY1R, NPY5R, MTRR	67	357	12971	5.96517	0.00397015	0.00397015	0.016012
sets 1&2 v Chinese	PIR_SUPERFAMILY	PIRSF038093:actin-related protein 2/3 complex, subunit 1	2	4.25532	0.00823526	ARPC1A, ARPC1B	8	2	1697	212.125	0.056242	0.056242	4.17354	*
set 1&2 v Duroc	GAD_DISEASE	Alcohol dependence	6	7.5	1.81361e-08	OSBPL5, CARS, SLC22A18, CPE, NAP1L4, PHLDA2	60	19	12971	68.2684	9.06802e-06	9.06802e-06	2.61168e-05
set 1&2 v Duroc	GAD_DISEASE_CLASS	CHEMDEPENDENCY	31	38.75	0.000173497	SLC22A18, BMPR2, PRKG1, NAP1L4, KLHL1, SEMA5A, P3H2, VDR, DGKB, PARD3B, CRIM1, CDK14, PHLDA2, FGD4, OSBPL5, CARS, STX3, MYO6, PCDH15, DACH1, HOMER2, PIGO, BICD1, CTNNA2, MEOX2, CPE, FHOD3, CLDN1, UNC13B, FEZ2, SNX10	60	3639	12971	1.84163	0.00311835	0.00311835	0.127818
set 1&2 v Duroc	GAD_DISEASE	Body Weight	10	12.5	8.92881e-05	SEMA5A, FERD3L, VDR, SCAPER, FAM214B, PCDH15, TCN1, BICD1, CRIM1, CTNNA2	60	410	12971	5.27276	0.0436641	0.0220757	0.128502
set 1 v 2	GAD_DISEASE_CLASS	HEMATOLOGICAL	25	19.5312	9.88819e-05	TMX1, OLFM4, TLR4, CDH8, SHB, DAOA, PDE1C, RNF145, ARHGEF3, TRPC6, PCDH10, LEF1, CTNNA3, TENM4, DKK2, NCAM2, TOX, SYNE1, LRP12, SLC16A9, TMEM182, TFPI, IL12B, UBLCP1, RIN3	92	1528	12971	2.30676	0.00177838	0.00177838	0.0728652
set 1 v 2	GAD_DISEASE_CLASS	CHEMDEPENDENCY	41	32.0312	0.000818208	VIP, KCNJ16, PARD3, NRP1, RABGAP1L, RIMS2, CDH8, TBPL2, BRINP1, DDHD1, DAOA, LRRTM3, PDE1C, XYLT1, PELI2, CALCRL, WDHD1, GALNT14, FHAD1, ARHGEF3, NIN, PCDH10, TMEM132B, LEF1, FRMPD1, TMEM51, CTNNA3, PIGO, TMEM132C, DKK2, TENM4, NCAM2, TOX, CCDC6, SYNE1, DIO2, CEP350, CLIC4, IL12B, UNC13B, RIN3	92	3639	12971	1.5885	0.0146258	0.00367667	0.60155
set 1 v 2	GAD_DISEASE_CLASS	METABOLIC	54	42.1875	0.000481275	NRP1, ATL1, TLR4, SHB, BRINP1, XYLT1, CALCRL, GOLGA5, FHAD1, ARHGEF3, REV1, TMEM132B, LEF1, MAPK1IP1L, KIF16B, CTNNA3, TMEM132C, NCAM2, LRP12, TMEM182, TFPI, NPTN, IL12B, SPAST, RIN3, VIP, OLFM4, PARD3, RIMS2, CDH8, DAOA, DDHD1, CHD7, IL12RB1, PDE1C, SOS2, GALC, RUNX3, GALNT14, RAB2A, LGALS3, NIN, TRPC6, PCDH10, FSCB, FRMPD1, DCSTAMP, TENM4, DKK2, TOX, SYNE1, DIO2, SLC16A9, FAM214B	92	5263	12971	1.44659	0.00862759	0.00432314	0.354215
set 1 v 2	GAD_DISEASE_CLASS	CARDIOVASCULAR	46	35.9375	0.000746383	VIP, PARD3, OLFM4, NRP1, ATL1, DPYS, RABGAP1L, TLR4, RIMS2, GOT2, CDH8, SHB, BRINP1, DDHD1, DAOA, CHD7, PDE1C, XYLT1, SOS2, GALC, PELI2, CALCRL, ARHGEF3, TRPC6, DLGAP5, FSCB, PCDH10, TMEM132B, LEF1, FRMPD1, ARRDC2, CTNNA3, DCSTAMP, DKK2, TENM4, NCAM2, TOX, CCDC6, SYNE1, DIO2, LRP12, SLC16A9, TMEM182, TFPI, IL12B, UBLCP1	92	4266	12971	1.52028	0.01335	0.00446995	0.548869
set 1 v 2	GAD_DISEASE_CLASS	NEUROLOGICAL	32	25	0.00653822	VIP, OLFM4, PARD3, NRP1, ATL1, TLR4, SEC14L1, CDH8, SHB, BRINP1, DAOA, IL12RB1, LRRTM3, SOS2, GALC, PELI2, MRPL39, RUNX3, NIN, TMEM132B, FRMPD1, CTNNA3, TENM4, TOX, NCAM2, CCDC6, DIO2, SLC16A9, TFPI, IL12B, UNC13B, SPAST	92	2890	12971	1.56113	0.11137	0.0233382	4.72026
set 1 v 2	GOTERM_CC_DIRECT	GO:0030496~midbody	7	5.46875	0.000184579	CCDC124, CLIC4, BIRC6, ARF6, TXNDC9, MITD1, SPAST	117	130	18202	8.37699	0.0321455	0.0321455	0.226481
set 1 v 2	GAD_DISEASE_CLASS	AGING	14	10.9375	0.0146905	TENM4, GOT2, NCAM2, TMEM260, FLRT2, CHD7, LGALS3, GALC, BIRC6, TLR4, JAK3, IL17RD, GALNT14, TMEM132C	92	948	12971	2.08212	0.23386	0.0434271	10.335
Only genes containing peak SNPs in the defined intervals (Table S5, in bold): disease classes, irrespective of p values
comparison	Category	Term	Count	%	PValue	Genes	List Total	Pop Hits	Pop Total	Fold Enrichment	Bonferroni	Benjamini	FDR
sets 1&2 v European	GAD_DISEASE_CLASS	CARDIOVASCULAR	9	56.25	0.0171769	MARCH1, SLC44A1, ACTC1, FAM189A1, DPH6, ZNF385B, GRB14, PAIP2B, TRPM1	13	4266	12971	2.105	0.215388	0.215388	11.1033
sets 1&2 v European	GAD_DISEASE	Hypertrophy, Left Ventricular	2	12.5	0.0810472	MARCH1, PAIP2B	13	91	12971	21.929	0.994701	0.927207	57.3839
sets 1&2 v European	GAD_DISEASE	Monocytes	2	12.5	0.0602783	MARCH1, PAIP2B	13	67	12971	29.7842	0.978819	0.978819	46.6024
sets 1&2 v Chinese	GAD_DISEASE	Electrocardiography	2	33.3333	0.046657	PTPRD, CEP85L	5	154	12971	33.6909	0.963	0.963	38.9226
set 1&2 v Duroc	GAD_DISEASE_CLASS	CHEMDEPENDENCY	9	60	0.00606	DGKB, MEOX2, BMPR2, FHOD3, PCDH15, PARD3B, PRKG1, BICD1, CTNNA2	13	3639	12971	2.46769	0.098181	0.098181	4.30599
set 1&2 v Duroc	GAD_DISEASE_CLASS	PHARMACOGENOMIC	7	46.6667	0.024127	DGKB, IL16, OTX2, FHOD3, PCDH15, PRKG1, CTNNA2	13	2717	12971	2.57062	0.339789	0.129248	16.2084
set 1&2 v Duroc	GAD_DISEASE_CLASS	CARDIOVASCULAR	9	60	0.017177	DGKB, IL16, MEOX2, SCAPER, BMPR2, PCDH15, PRKG1, BICD1, CTNNA2	13	4266	12971	2.105	0.25513	0.136941	11.7901
set 1&2 v Duroc	GAD_DISEASE	Tobacco Use Disorder	9	60	0.001746	DGKB, MEOX2, BMPR2, FHOD3, PCDH15, PARD3B, PRKG1, BICD1, CTNNA2	13	3034	12971	2.95976	0.194853	0.194853	1.99806
set 1&2 v Duroc	GAD_DISEASE_CLASS	METABOLIC	9	60	0.062211	DGKB, SCAPER, BMPR2, FHOD3, PCDH15, PARD3B, PRKG1, BICD1, CTNNA2	13	5263	12971	1.70624	0.664425	0.23889	37.1902
set 1&2 v Duroc	GAD_DISEASE	Body Weight	4	26.6667	0.005575	SCAPER, PCDH15, BICD1, CTNNA2	13	410	12971	9.73433	0.500052	0.29293	6.25189
set 1&2 v Duroc	GAD_DISEASE	Erythrocyte Count	3	20	0.013049	DGKB, PCDH15, PRKG1	13	192	12971	15.5901	0.803813	0.418937	14.0729
set 1&2 v Duroc	GAD_DISEASE	Celiac Disease|	3	20	0.028905	IL16, PCDH15, CTNNA2	13	293	12971	10.2161	0.973671	0.597181	28.7304
set 1&2 v Duroc	GAD_DISEASE	Coronary Artery Disease	3	20	0.078479	IL16, MEOX2, CTNNA2	13	510	12971	5.86923	0.99996	0.602005	61.0841
set 1&2 v Duroc	GAD_DISEASE	Type 2 Diabetes| edema | rosiglitazone	6	40	0.038706	DGKB, IL16, OTX2, PCDH15, PRKG1, CTNNA2	13	2198	12971	2.72367	0.992516	0.62431	36.6085
set 1&2 v Duroc	GAD_DISEASE	Alcoholism	3	20	0.078211	PCDH15, PRKG1, CTNNA2	13	509	12971	5.88076	0.999959	0.635724	60.9533
set 1&2 v Duroc	GAD_DISEASE	Forced Expiratory Volume	2	13.3333	0.076755	DGKB, BICD1	13	86	12971	23.2039	0.99995	0.667231	60.2353
set 1&2 v Duroc	GAD_DISEASE	Asthma	3	20	0.065485	IL16, PCDH15, PRKG1	13	460	12971	6.50719	0.999775	0.69873	54.2547
set 1&2 v Duroc	GAD_DISEASE	Lipoproteins, HDL	2	13.3333	0.075033	PCDH15, CTNNA2	13	84	12971	23.7564	0.999937	0.701494	59.3704
set 1&2 v Duroc	GAD_DISEASE	Cell Adhesion Molecules	2	13.3333	0.059404	MEOX2, CTNNA2	13	66	12971	30.2354	0.999496	0.717944	50.6967
set 1 v 2	GAD_DISEASE_CLASS	CHEMDEPENDENCY	11	44	0.020424	KCNJ16, TBPL2, SYNE1, PDE1C, XYLT1, FRMPD1, RABGAP1L, PELI2, CTNNA3, FHAD1, GALNT14	20	3639	12971	1.96044	0.281191	0.281191	13.6305
set 1 v 2	GAD_DISEASE	Tobacco Use Disorder	11	44	0.005361	KCNJ16, TBPL2, SYNE1, PDE1C, XYLT1, FRMPD1, RABGAP1L, PELI2, CTNNA3, FHAD1, GALNT14	20	3034	12971	2.35137	0.380239	0.380239	5.6683
set 1 v 2	GAD_DISEASE_CLASS	CARDIOVASCULAR	11	44	0.059364	SYNE1, TRPC6, PDE1C, XYLT1, SLC16A9, SOS2, FRMPD1, RABGAP1L, DPYS, PELI2, CTNNA3	20	4266	12971	1.6723	0.62438	0.387122	35.2471
set 1 v 2	GAD_DISEASE_CLASS	METABOLIC	12	48	0.097018	SYNE1, TRPC6, PDE1C, XYLT1, SLC16A9, SOS2, FRMPD1, KIF16B, CTNNA3, RUNX3, FHAD1, GALNT14	20	5263	12971	1.47874	0.804626	0.41974	51.5534
set 1 v 2	GAD_DISEASE	Lipoprotein(a)	2	8	0.050076	SYNE1, RUNX3	20	35	12971	37.06	0.989665	0.782177	42.746
set 1 v 2	GAD_DISEASE	Cell Adhesion Molecules	2	8	0.092436	XYLT1, DPYS	20	66	12971	19.653	0.999822	0.884451	65.1066
set 1 v 2	GAD_DISEASE	Body Height	4	16	0.048649	TBPL2, SYNE1, TRPC6, XYLT1	20	571	12971	4.54326	0.988187	0.891314	41.8052

## Sheet: Table S7
ID	Gene Name	Species	Entrez	GAD_DISEASE	GAD_DISEASE_CLASS
Genes containing peak SNPS: ADP subset 1 and ADP subset 2 v European Commercial
MARCH1	membrane associated ring-CH-type finger 1(MARCH1)	Homo sapiens	MARCH1 is a member of the MARCH family of membrane-bound E3 ubiquitin ligases (EC 6.3.2.19). MARCH proteins add ubiquitin (see MIM 191339) to target lysines in substrate proteins, thereby signaling their vesicular transport between membrane compartments. MARCH1 downregulates the surface expression of major histocompatibility complex (MHC) class II molecules (see MIM 142880) and other glycoprotein…	Albumins, Aorta, Diabetes Mellitus, Type 2, Glomerular Filtration Rate, Glucose, Hemoglobins, Hypertrophy, Left Ventricular, Monocytes, Myocardial Infarction, Respiratory Function Tests, Tissue Plasminogen Activator, Triglycerides, Tunica Media,	CARDIOVASCULAR, HEMATOLOGICAL, IMMUNE, METABOLIC, RENAL,
ACTC1	actin, alpha, cardiac muscle 1(ACTC1)	Homo sapiens	Actins are highly conserved proteins that are involved in various types of cell motility. Polymerization of globular actin (G-actin) leads to a structural filament (F-actin) in the form of a two-stranded helix. Each actin can bind to four others. The protein encoded by this gene belongs to the actin family which is comprised of three main groups of actin isoforms, alpha, beta, and gamma. The alph…	Blood Pressure, Cardiomegaly|Cardiomyopathy, Dilated|, Cardiomyopathies, cardiomyopathy, Cardiomyopathy, Dilated, Cardiomyopathy, Dilated|DCM - Dilated cardiomyopathy, Cardiomyopathy, Hypertrophic, Cardiomyopathy, Hypertrophic|, Cardiomyopathy, Hypertrophic|Hypertrophic Cardiomyopathy, Cholesterol, LDL, hypertrophic cardiomyopathy, Idiopathic Dilated Cardiomyopathy, myopia, Type 2 Diabetes| edema…	CARDIOVASCULAR, METABOLIC, PHARMACOGENOMIC, VISION,
APBA2	amyloid beta precursor protein binding family A member 2(APBA2)	Homo sapiens	The protein encoded by this gene is a member of the X11 protein family. It is a neuronal adapter protein that interacts with the Alzheimer&apos;s disease amyloid precursor protein (APP). It stabilizes APP and inhibits production of proteolytic APP fragments including the A beta peptide that is deposited in the brains of Alzheimer&apos;s disease patients. This gene product is believed to be involv…	autism, schizophrenia, schizophrenia | autism, Tobacco Use Disorder,	CHEMDEPENDENCY, DEVELOPMENTAL, PSYCH,
ATP9B	ATPase phospholipid transporting 9B (putative)(ATP9B)	Homo sapiens	acts as a receptor for class I MHC molecules in humans and in mouse.
DIRC2	disrupted in renal carcinoma 2(DIRC2)	Homo sapiens	This gene encodes a membrane-bound protein from the major facilitator superfamily of transporters. Disruption of this gene by translocation has been associated with haplo-insufficiency and renal cell carcinomas. Alternatively spliced transcript variants have been described, but their biological validity has not yet been determined. [provided by RefSeq, Jul 2008],
DPH6	diphthamine biosynthesis 6(DPH6)	Homo sapiens		Alcoholism, Amyotrophic Lateral Sclerosis, Arthritis, Rheumatoid, Attention Deficit Disorder with Hyperactivity, Blood Viscosity, Cholesterol, HDL, Depressive Disorder, Major, heart rate, Lipoproteins, VLDL, Pancreatic Neoplasms, Potassium, Tobacco Use Disorder, Type 2 Diabetes| edema | rosiglitazone, Vitamin D, Waist-Hip Ratio,	CANCER, CARDIOVASCULAR, CHEMDEPENDENCY, HEMATOLOGICAL, IMMUNE, METABOLIC, NEUROLOGICAL, PHARMACOGENOMIC, PSYCH,
FAM189A1	KIAA0574 protein	Homo sapiens		Arrhythmias, Cardiac, Arteries, Tobacco Use Disorder, Type 2 Diabetes| edema | rosiglitazone,	CARDIOVASCULAR, CHEMDEPENDENCY, PHARMACOGENOMIC,
GRB14	growth factor receptor bound protein 14(GRB14)	Homo sapiens	The product of this gene belongs to a small family of adapter proteins that are known to interact with a number of receptor tyrosine kinases and signaling molecules. This gene encodes a growth factor receptor-binding protein that interacts with insulin receptors and insulin-like growth-factor receptors. This protein likely has an inhibitory effect on receptor tyrosine kinase signaling and, in par…	Diabetes Mellitus, Type 2, Erythrocyte Count, Forced Expiratory Volume, Smoking, Tobacco Use Disorder, Triglycerides, Waist-Hip Ratio,	CARDIOVASCULAR, CHEMDEPENDENCY, HEMATOLOGICAL, METABOLIC,
MAGEL2	MAGE family member L2(MAGEL2)	Homo sapiens	Prader-Willi syndrome (PWS) is caused by the loss of expression of imprinted genes in chromosome 15q11-q13 region. Affected individuals exhibit neonatal hypotonia, developmental delay, and childhood-onset obesity. Necdin (NDN), a gene involved in the terminal differentiation of neurons, localizes to this region of the genome and has been implicated as one of the genes responsible for the etiology…	schizophrenia,	PSYCH,
NAF1	nuclear assembly factor 1 ribonucleoprotein(NAF1)	Homo sapiens		Liver Diseases,	UNKNOWN,
NSMAF	neutral sphingomyelinase activation associated factor(NSMAF)	Homo sapiens	This gene encodes a WD-repeat protein that binds the cytoplasmic sphingomyelinase activation domain of the 55kD tumor necrosis factor receptor. This protein is required for TNF-mediated activation of neutral sphingomyelinase and may play a role in regulating TNF-induced cellular responses such as inflammation. Alternative splicing results in multiple transcript variants.[provided by RefSeq, Jan 2…	Type 2 Diabetes| edema | rosiglitazone,	PHARMACOGENOMIC,
PAIP2B	poly(A) binding protein interacting protein 2B(PAIP2B)	Homo sapiens	Most mRNAs, except for histones, contain a 3-prime poly(A) tail. Poly(A)-binding protein (PABP; see MIM 604679) enhances translation by circularizing mRNA through its interaction with the translation initiation factor EIF4G1 (MIM 600495) and the poly(A) tail. Various PABP-binding proteins regulate PABP activity, including PAIP1 (MIM 605184), a translational stimulator, and PAIP2A (MIM 605604) and…	Erythrocytes, Hypertrophy, Left Ventricular, Monocytes,	CARDIOVASCULAR, HEMATOLOGICAL, IMMUNE,
SLC44A1	solute carrier family 44 member 1(SLC44A1)	Homo sapiens		menarche (age at onset), Respiratory Function Tests,	CARDIOVASCULAR, REPRODUCTION,
TRPM1	transient receptor potential cation channel subfamily M member 1(TRPM1)	Homo sapiens	This gene encodes a member of the transient receptor potential melastatin subfamily of transient receptor potential ion channels. The encoded protein is a calcium permeable cation channel that is expressed in melanocytes and may play a role in melanin synthesis. Specific mutations in this gene are the cause autosomal recessive complete congenital stationary night blindness-1C. The expression of t…	Carotid Artery Diseases, response to antipsychotic treatment, Risperidone,	CARDIOVASCULAR, PHARMACOGENOMIC,
ZAK	sterile alpha motif and leucine zipper containing kinase AZK(ZAK)	Homo sapiens	This gene is a member of the MAPKKK family of signal transduction molecules and encodes a protein with an N-terminal kinase catalytic domain, followed by a leucine zipper motif and a sterile-alpha motif (SAM). This magnesium-binding protein forms homodimers and is located in the cytoplasm. The protein mediates gamma radiation signaling leading to cell cycle arrest and activity of this protein pla…	Hemoglobins, Stroke,	HEMATOLOGICAL, NEUROLOGICAL,
ZNF385B	zinc finger protein 385B(ZNF385B)	Homo sapiens		Amyotrophic Lateral Sclerosis, Arteries, Attention Deficit Disorder with Hyperactivity, autism, Celiac Disease|, Cholesterol, Cleft Lip|Cleft Palate, Death, Sudden, Cardiac, Diabetes Mellitus, Lipoproteins, VLDL, Parkinson Disease, Subcutaneous Fat, Tobacco Use Disorder,	CARDIOVASCULAR, CHEMDEPENDENCY, DEVELOPMENTAL, IMMUNE, METABOLIC, NEUROLOGICAL, PSYCH,
ZNF770	zinc finger protein 770(ZNF770)	Homo sapiens
DPH6-AS1	DPH6 antisense RNA 1 (head to head)(DPH6-AS1)	Homo sapiens
Genes containing peak SNPS: ADP subset 1 and ADP subset 2 v Chinese breeds
MCM9	minichromosome maintenance 9 homologous recombination repair factor(MCM9)	Homo sapiens	The protein encoded by this gene is a member of the mini-chromosome maintenance (MCM) protein family that are essential for the initiation of eukaryotic genome replication. Binding of this protein to chromatin has been shown to be a pre-requisite for recruiting the MCM2-7 helicase to DNA replication origins. This protein also binds, and is a positive regulator of, the chromatin licensing and DNA …
CEP85L	centrosomal protein 85kDa-like(CEP85L)	Homo sapiens	The protein encoded by this gene was identified as a breast cancer antigen. Nothing more is known of its function at this time. Three transcript variants encoding different isoforms have been found for this gene. [provided by RefSeq, May 2010],	Carcinoma, Renal Cell, Cardiac structure and function, Cardiovascular Diseases|Ventricular Dysfunction, Left, Electrocardiography, QT interval, Tobacco Use Disorder,	CANCER, CARDIOVASCULAR, CHEMDEPENDENCY,
CDKN3	cyclin-dependent kinase inhibitor 3(CDKN3)	Homo sapiens	The protein encoded by this gene belongs to the dual specificity protein phosphatase family. It was identified as a cyclin-dependent kinase inhibitor, and has been shown to interact with, and dephosphorylate CDK2 kinase, thus prevent the activation of CDK2 kinase. This gene was reported to be deleted, mutated, or overexpressed in several kinds of cancers. Alternatively spliced transcript variants…	Narcolepsy,	NEUROLOGICAL,
PTPRD	protein tyrosine phosphatase, receptor type D(PTPRD)	Homo sapiens	The protein encoded by this gene is a member of the protein tyrosine phosphatase (PTP) family. PTPs are known to be signaling molecules that regulate a variety of cellular processes including cell growth, differentiation, mitotic cycle, and oncogenic transformation. This PTP contains an extracellular region, a single transmembrane segment and two tandem intracytoplasmic catalytic domains, and thu…	Alcoholism, Arteries, Asthma, Asthma|Hypersensitivity, Atherosclerosis|Thrombosis, Attention deficit hyperactivity disorder and conduct disorder, Body Height, Body mass index, Body Weight, Brain, Breath Tests, Celiac Disease|, Cholesterol, Cholesterol, HDL, Cholesterol, LDL, Chronic renal failure|Kidney Failure, Chronic, Coronary Disease, Creatinine, Diabetes Mellitus, Diabetes Mellitus, Type 2, …	CANCER, CARDIOVASCULAR, CHEMDEPENDENCY, DEVELOPMENTAL, HEMATOLOGICAL, IMMUNE, METABOLIC, NEUROLOGICAL, OTHER, PHARMACOGENOMIC, PSYCH, RENAL, UNKNOWN,
PKNOX2	PBX/knotted 1 homeobox 2(PKNOX2)	Homo sapiens	Homeodomain proteins are sequence-specific transcription factors that share a highly conserved DNA-binding domain and play fundamental roles in cell proliferation, differentiation, and death. PKNOX2 belongs to the TALE (3-amino acid loop extension) class of homeodomain proteins characterized by a 3-amino acid extension between alpha helices 1 and 2 within the homeodomain (Imoto et al., 2001 [PubM…	Alcohol dependence , Alcoholism, Creutzfeldt-Jakob Syndrome, substance dependence, Substance-Related Disorders, Tobacco Use Disorder, Type 2 Diabetes| edema | rosiglitazone,	CHEMDEPENDENCY, NEUROLOGICAL, PHARMACOGENOMIC,
NPPC	natriuretic peptide C(NPPC)	Homo sapiens	This gene encodes a preproprotein that is proteolytically processed to generate multiple protein products. These products include the cardiac natriuretic peptides CNP-53, CNP-29 and CNP-22, which belong to the natriuretic family of peptides. The encoded peptides exhibit vasorelaxation activity in laboratory animals and elevated levels of CNP-22 have been observed in the plasma of chronic heart fa…	Body Height, Height, hypertension, null, psychiatric disorders, several psychiatric disorders, Type 2 Diabetes| edema | rosiglitazone, Ventricular Dysfunction,	CARDIOVASCULAR, DEVELOPMENTAL, PHARMACOGENOMIC, PSYCH, UNKNOWN,
Genes containing peak SNPS: ADP subset 1 and ADP subset 2 v Duroc
ANKDD1A	ankyrin repeat and death domain containing 1A(ANKDD1A)	Homo sapiens
OTX2	orthodenticle homeobox 2(OTX2)	Homo sapiens	This gene encodes a member of the bicoid subfamily of homeodomain-containing transcription factors. The encoded protein acts as a transcription factor and plays a role in brain, craniofacial, and sensory organ development. The encoded protein also influences the proliferation and differentiation of dopaminergic neuronal progenitor cells during mitosis. Mutations in this gene cause syndromic micro…	Anophthalmos|Coloboma|Eye Abnormalities|Microphthalmos, Anophthalmos|Microphthalmos, bipolar disorder depression, Hemoglobins, microphthalmia | coloboma, Parkinson's disease, Stroke, Type 2 Diabetes| edema | rosiglitazone,	HEMATOLOGICAL, NEUROLOGICAL, PHARMACOGENOMIC, PSYCH, VISION,
MRPL16	mitochondrial ribosomal protein L16(MRPL16)	Homo sapiens	Mammalian mitochondrial ribosomal proteins are encoded by nuclear genes and help in protein synthesis within the mitochondrion. Mitochondrial ribosomes (mitoribosomes) consist of a small 28S subunit and a large 39S subunit. They have an estimated 75% protein to rRNA composition compared to prokaryotic ribosomes, where this ratio is reversed. Another difference between mammalian mitoribosomes and …	Acquired Immunodeficiency Syndrome|Disease Progression,	INFECTION,
CTNNA2	catenin alpha 2(CTNNA2)	Homo sapiens		Adult ADHD | attention deficit hyperactivity disorder, Alcoholism, Arteries, Bipolar Disorder, Blood Pressure, Body mass index, Body Weight, Celiac Disease|, Cell Adhesion Molecules, Coronary Artery Disease, Glucose, heart rate, insulin resistance, Interleukin-10, Lipoproteins, HDL, Pancreatic Neoplasms, protein quantitative trait loci, smoking cessation, Tobacco Use Disorder, Type 2 Diabetes| ed…	CANCER, CARDIOVASCULAR, CHEMDEPENDENCY, IMMUNE, METABOLIC, OTHER, PHARMACOGENOMIC, PSYCH,
BICD1	bicaudal D homolog 1 (Drosophila)(BICD1)	Homo sapiens	This gene is one of two human homologs of Drosophila bicaudal-D. It has been implicated in COPI-independent membrane transport from the Golgi apparatus to the endoplasmic reticulum. Two alternative splice variants have been described. Other alternative splice variants that encode different protein isoforms have been described but their full-length nature has not been determined. [provided by RefS…	Arthritis, Rheumatoid, Body Weight, emphysema, Forced Expiratory Volume, multiple sclerosis, normalized brain volume, multiple sclerosis, Pancreatic Neoplasms, pancreatic neoplasm|Pancreatic Neoplasms, prostate cancer, Pulmonary Disease, Chronic Obstructive|Pulmonary Emphysema, Tobacco Use Disorder,	CANCER, CARDIOVASCULAR, CHEMDEPENDENCY, IMMUNE, METABOLIC,
FHOD3	formin homology 2 domain containing 3(FHOD3)	Homo sapiens	The protein encoded by this gene is a member of the diaphanous-related formins (DRF), and contains multiple domains, including GBD (GTPase-binding domain), DID (diaphanous inhibitory domain), FH1 (formin homology 1), FH2 (formin homology 2), and DAD (diaphanous auto-regulatory domain) domains. This protein is thought to play a role in actin filament polymerization in cardiomyocytes. Mutations in …	Cholesterol, LDL,Perphenazine,response to antipsychotic treatment,Tobacco Use Disorder,	CHEMDEPENDENCY, METABOLIC, PHARMACOGENOMIC,
IL16	interleukin 16(IL16)	Homo sapiens	The protein encoded by this gene is a pleiotropic cytokine that functions as a chemoattractant, a modulator of T cell activation, and an inhibitor of HIV replication. The signaling process of this cytokine is mediated by CD4. The product of this gene undergoes proteolytic processing, which is found to yield two functional proteins. The cytokine function is exclusively attributed to the secreted C…	Asthma, asthma; atopy, Asthma|Bronchiolitis, Viral|Respiratory Syncytial Virus Infections, Attention Deficit Disorder with Hyperactivity, Biliary Tract Neoplasms|Inflammation, Bronchiolitis, Viral|Respiratory Syncytial Virus Infections, Carcinoma, Papillary|Carcinoma, Renal Cell|Kidney Neoplasms|Renal Cell Carcinoma, Celiac Disease|, Chronic Lymphocytic Leukemia|Leukemia, Lymphocytic, Chronic, B-…	AGING, CANCER, CARDIOVASCULAR, IMMUNE, INFECTION, PHARMACOGENOMIC, PSYCH, REPRODUCTION,
SCAPER	S-phase cyclin A-associated protein in the ER(SCAPER)	Homo sapiens		Body Weight, Varicose Veins,	CARDIOVASCULAR, METABOLIC,
DGKB	diacylglycerol kinase beta(DGKB)	Homo sapiens	Diacylglycerol kinases (DGKs) are regulators of the intracellular concentration of the second messenger diacylglycerol (DAG) and thus play a key role in cellular processes. Nine mammalian isotypes have been identified, which are encoded by separate genes. Mammalian DGK isozymes contain a conserved catalytic (kinase) domain and a cysteine-rich domain (CRD). The protein encoded by this gene is a di…	Bone Density, Echocardiography, Erythrocyte Count, fasting glucose-related traits , Forced Expiratory Volume, glucose-stimulated beta cell function, Hemoglobins, Myocardial Infarction, Narcolepsy, Precursor Cell Lymphoblastic Leukemia-Lymphoma, response to treatment for acute lymphoblastic leukemia, Tobacco Use Disorder, Type 2 diabetes, Type 2 Diabetes| edema | rosiglitazone,	CANCER, CARDIOVASCULAR, CHEMDEPENDENCY, HEMATOLOGICAL, METABOLIC, NEUROLOGICAL, PHARMACOGENOMIC,
MEOX2	mesenchyme homeobox 2(MEOX2)	Homo sapiens	This gene encodes a member of a subfamily of non-clustered, diverged, antennapedia-like homeobox-containing genes. The encoded protein may play a role in the regulation of vertebrate limb myogenesis. Mutations in the related mouse protein may be associated with craniofacial and/or skeletal abnormalities, in addition to neurovascular dysfunction observed in Alzheimer&apos;s disease. [provided by R…	Cell Adhesion Molecules, Coronary Artery Disease, Echocardiography, Tobacco Use Disorder,	CARDIOVASCULAR, CHEMDEPENDENCY,
PCDH15	protocadherin-related 15(PCDH15)	Homo sapiens	This gene is a member of the cadherin superfamily. Family members encode integral membrane proteins that mediate calcium-dependent cell-cell adhesion. It plays an essential role in maintenance of normal retinal and cochlear function. Mutations in this gene result in hearing loss and Usher Syndrome Type IF (USH1F). Extensive alternative splicing resulting in multiple isoforms has been observed in …	Alcoholism, Alzheimer's Disease, Alzheimer's disease , Apolipoproteins E, Arthritis, Rheumatoid, Asthma, Body Weight, Body Weights and Measures, C-Reactive Protein, Cardiomegaly, Celiac Disease|, Cholesterol, HDL, Cholesterol, LDL, Erythrocyte Count, Exercise Test, familial combined hyperlipidemia, Hand Strength, hearing loss, sensorineural nonsyndromic, Heart Failure, Hip, Insulin, Lipoproteins,…	AGING, CARDIOVASCULAR, CHEMDEPENDENCY, HEMATOLOGICAL, IMMUNE, METABOLIC, NEUROLOGICAL, OTHER, PHARMACOGENOMIC, VISION,
PRKG1	protein kinase, cGMP-dependent, type I(PRKG1)	Homo sapiens	Mammals have three different isoforms of cyclic GMP-dependent protein kinase (Ialpha, Ibeta, and II). These PRKG isoforms act as key mediators of the nitric oxide/cGMP signaling pathway and are important components of many signal transduction processes in diverse cell types. This PRKG1 gene on human chromosome 10 encodes the soluble Ialpha and Ibeta isoforms of PRKG by alternative transcript spli…	ADHD, Alcoholism, Alzheimer's Disease, Alzheimer's disease , Apoplexy|Cerebral Hemorrhage|Cerebral Hemorrhages|Intracranial Hemorrhages|Stroke|Subarachnoid Hemorrhage, Asthma, Blood Pressure, Body Height, Brain Ischemia|Cardiovascular Diseases|Coronary Disease|Stroke, Coronary Disease|Coronary heart disease|Myocardial Infarction, Creatinine, Erythrocyte Count, heart rate, Hip, hypertension, Insul…	CARDIOVASCULAR, CHEMDEPENDENCY, DEVELOPMENTAL, HEMATOLOGICAL, IMMUNE, METABOLIC, NEUROLOGICAL, PHARMACOGENOMIC, PSYCH, RENAL,
BMPR2	bone morphogenetic protein receptor type II(BMPR2)	Homo sapiens	This gene encodes a member of the bone morphogenetic protein (BMP) receptor family of transmembrane serine/threonine kinases. The ligands of this receptor are BMPs, which are members of the TGF-beta superfamily. BMPs are involved in endochondral bone formation and embryogenesis. These proteins transduce their signals through the formation of heteromeric complexes of two different types of serine …	Anoxia|Hypertension|Hypertension, Pulmonary|Tricuspid Valve Insufficiency, Bone Mineral Density, Cardiovascular Diseases, Cleft Lip|Cleft Palate, colorectal cancer, heart anomalies, congenital; pulmonary hypertension, Hepatopulmonary Syndrome|Liver Cirrhosis, hypertension, Hypertension, Pulmonary, juvenile polyposis, Monocytes, null, Obesity|POF - Premature ovarian failure|POLYCYSTIC OVARIAN SYND…	CANCER, CARDIOVASCULAR, CHEMDEPENDENCY, DEVELOPMENTAL, IMMUNE, METABOLIC, OTHER, UNKNOWN,
PARD3B	par-3 family cell polarity regulator beta(PARD3B)	Homo sapiens		Drug-Induced Liver Injury|Precursor Cell Lymphoblastic Leukemia-Lymphoma, knee osteoarthritis, Narcolepsy, Tobacco Use Disorder,	CANCER, CHEMDEPENDENCY, METABOLIC, NEUROLOGICAL,
LOC107983953	autism susceptibility gene 2 protein-like	Homo sapiens
Peak SNPS in genes: ADP subset 1 v ADP subset 2
BIRC6	baculoviral IAP repeat containing 6(BIRC6)	Homo sapiens	This gene encodes a protein with a BIR (baculoviral inhibition of apoptosis protein repeat) domain and a UBCc (ubiquitin-conjugating enzyme E2, catalytic) domain. This protein inhibits apoptosis by facilitating the degradation of apoptotic proteins by ubiquitination. [provided by RefSeq, Jul 2008],	Head and Neck Neoplasms|Neoplasm Recurrence, Local|Neoplasms, Second Primary, longevity,	AGING, CANCER,
CTNNA3	catenin alpha 3(CTNNA3)	Homo sapiens	This gene encodes a protein that belongs to the vinculin/alpha-catenin family. The encoded protein plays a role in cell-cell adhesion in muscle cells. Mutations in this gene are associated with arrhythmogenic right ventricular dysplasia, familial 13. Alternative splicing results in multiple transcript variants. [provided by RefSeq, Mar 2014],	Alzheimer's Disease, Alzheimer's disease , Asthma, Asthma (toluene diisocyanate-induced), Asthma|Occupational Diseases, Body Weight, Cholesterol, Dehydroepiandrosterone, Echocardiography, Electrocardiography, Erythrocyte Indices, Hypertrophy, Left Ventricular, Lipoproteins, VLDL, Lupus Erythematosus, Systemic, multiple sclerosis, Myocardial Infarction, nicotine dependence, Parkinson Disease, Puls…	CARDIOVASCULAR, CHEMDEPENDENCY, HEMATOLOGICAL, IMMUNE, METABOLIC, NEUROLOGICAL, PHARMACOGENOMIC, UNKNOWN,
DPYS	dihydropyrimidinase(DPYS)	Homo sapiens	Dihydropyrimidinase catalyzes the conversion of 5,6-dihydrouracil to 3-ureidopropionate in pyrimidine metabolism. Dihydropyrimidinase is expressed at a high level in liver and kidney as a major 2.5-kb transcript and a minor 3.8-kb transcript. Defects in the DPYS gene are linked to dihydropyrimidinuria. [provided by RefSeq, Jul 2008],	Cell Adhesion Molecules, Colorectal Neoplasms, Drug Toxicity|Neoplasms, Liver Diseases,	CANCER, CARDIOVASCULAR, UNKNOWN,
FHAD1	forkhead-associated (FHA) phosphopeptide binding domain 1(FHAD1)	Homo sapiens		Metabolism, Socioeconomic Factors, Tobacco Use Disorder,	CHEMDEPENDENCY, METABOLIC, OTHER,
FRMPD1	FERM and PDZ domain containing 1(FRMPD1)	Homo sapiens		Blood Pressure, Lipids, Stroke, Tobacco Use Disorder, Triglycerides,	CARDIOVASCULAR, CHEMDEPENDENCY, METABOLIC, NEUROLOGICAL,
GALNT14	polypeptide N-acetylgalactosaminyltransferase 14(GALNT14)	Homo sapiens	This gene encodes a Golgi protein which is a member of the polypeptide N-acetylgalactosaminyltransferase (ppGalNAc-Ts) protein family. These enzymes catalyze the transfer of N-acetyl-D-galactosamine (GalNAc) to the hydroxyl groups on serines and threonines in target peptides. The encoded protein has been shown to transfer GalNAc to large proteins like mucins. Alterations in this gene may play a r…	Cholesterol, HIV-1, longevity, Tobacco Use Disorder,	AGING, CHEMDEPENDENCY, INFECTION, METABOLIC,
IL17RD	interleukin 17 receptor D(IL17RD)	Homo sapiens	This gene encodes a membrane protein belonging to the interleukin-17 receptor (IL-17R) protein family. The encoded protein is a component of the interleukin-17 receptor signaling complex, and the interaction between this protein and IL-17R does not require the interleukin. The gene product also affects fibroblast growth factor signaling, inhibiting or stimulating growth through MAPK/ERK signaling…	Chronic renal failure|Kidney Failure, Chronic, longevity,	AGING, RENAL,
KCNJ16	potassium voltage-gated channel subfamily J member 16(KCNJ16)	Homo sapiens	Potassium channels are present in most mammalian cells, where they participate in a wide range of physiologic responses. The protein encoded by this gene is an integral membrane protein and inward-rectifier type potassium channel. The encoded protein, which tends to allow potassium to flow into rather than out of a cell, can form heterodimers with two other inward-rectifier type potassium channel…	Celiac Disease|, Tobacco Use Disorder,	CHEMDEPENDENCY, IMMUNE,
KIF16B	kinesin family member 16B(KIF16B)	Homo sapiens	The protein encoded by this gene is a kinesin-like protein that may be involved in intracellular trafficking. Three transcript variants encoding different isoforms have been found for this gene. [provided by RefSeq, Dec 2010],	Carcinoid Tumor, Glucose,	CANCER, METABOLIC,
LGMN	legumain(LGMN)	Homo sapiens	This gene encodes a cysteine protease that has a strict specificity for hydrolysis of asparaginyl bonds. This enzyme may be involved in the processing of bacterial peptides and endogenous proteins for MHC class II presentation in the lysosomal/endosomal systems. Enzyme activation is triggered by acidic pH and appears to be autocatalytic. Protein expression occurs after monocytes differentiate int…
MAP4K5	mitogen-activated protein kinase kinase kinase kinase 5(MAP4K5)	Homo sapiens	This gene encodes a member of the serine/threonine protein kinase family, that is highly similar to yeast SPS1/STE20 kinase. Yeast SPS1/STE20 functions near the beginning of the MAP kinase signal cascades that is essential for yeast pheromone response. This kinase was shown to activate Jun kinase in mammalian cells, which suggested a role in stress response. Two alternatively spliced transcript v…	Chronic renal failure|Kidney Failure, Chronic,	RENAL,
MAST3	microtubule associated serine/threonine kinase 3(MAST3)	Homo sapiens
PDE1C	phosphodiesterase 1C(PDE1C)	Homo sapiens	This gene encodes an enzyme that belongs to the 3&apos;5&apos;-cyclic nucleotide phosphodiesterase family. Members of this family catalyze hydrolysis of the cyclic nucleotides, cyclic adenosine monophosphate and cyclic guanosine monophosphate, to the corresponding nucleoside 5&apos;-monophosphates. The enzyme encoded by this gene regulates proliferation and migration of vascular smooth muscle cel…	Apolipoproteins B, Arteries, Celiac Disease|, Erythrocytes, Glucose, Lipoproteins, VLDL, Smoking, Tobacco Use Disorder, Triglycerides, Tunica Media,	CARDIOVASCULAR, CHEMDEPENDENCY, HEMATOLOGICAL, IMMUNE, METABOLIC,
PELI2	pellino E3 ubiquitin protein ligase family member 2(PELI2)	Homo sapiens		Sleep, smoking cessation, Stroke, Tobacco Use Disorder,	CARDIOVASCULAR, CHEMDEPENDENCY, NEUROLOGICAL,
RABGAP1L	RAB GTPase activating protein 1-like(RABGAP1L)	Homo sapiens		Apoplexy|Cerebral Hemorrhage|Cerebral Hemorrhages|Intracranial Hemorrhages|Stroke|Subarachnoid Hemorrhage, breast cancer, hypertension, Tobacco Use Disorder,	CANCER, CARDIOVASCULAR, CHEMDEPENDENCY,
REC114	REC114 meiotic recombination protein(REC114)	Homo sapiens
RUNX3	runt related transcription factor 3(RUNX3)	Homo sapiens	This gene encodes a member of the runt domain-containing family of transcription factors. A heterodimer of this protein and a beta subunit forms a complex that binds to the core DNA sequence 5&apos;-PYGPYGGT-3&apos; found in a number of enhancers and promoters, and can either activate or suppress transcription. It also interacts with other transcription factors. It functions as a tumor suppressor…	bladder cancer, Celiac Disease, Chronic ulcerative colitis|Colitis, Ulcerative, gastric atrophy, Intestinal Neoplasms|Stomach Neoplasms, Lipoprotein(a), Narcolepsy, null, Spondylitis, Ankylosing, Waist-Hip Ratio,	CANCER, IMMUNE, METABOLIC, NEUROLOGICAL, OTHER, UNKNOWN,
SCARNA16	small Cajal body-specific RNA 16(SCARNA16)	Homo sapiens
SLC16A9	solute carrier family 16 member 9(SLC16A9)	Homo sapiens		Alzheimer's disease , Arteries, Diabetes Mellitus, Erythrocyte Count, Gout, Hemoglobins, Metabolism, normal variation, serum uric acid, Uric Acid, uric acid concentrations,	CARDIOVASCULAR, HEMATOLOGICAL, METABOLIC, NEUROLOGICAL, NORMALVARIATION, RENAL,
SOS2	SOS Ras/Rho guanine nucleotide exchange factor 2(SOS2)	Homo sapiens	This gene encodes a regulatory protein that is involved in the positive regulation of ras proteins. Mutations in this gene are associated with Noonan Syndrome-9. [provided by RefSeq, Jul 2016],	Alzheimer's Disease,coronary spastic angina,Socioeconomic Factors,Waist Circumference,	CARDIOVASCULAR,METABOLIC,NEUROLOGICAL,OTHER,
SYNE1	spectrin repeat containing, nuclear envelope 1(SYNE1)	Homo sapiens	This gene encodes a spectrin repeat containing protein expressed in skeletal and smooth muscle, and peripheral blood lymphocytes, that localizes to the nuclear membrane. Mutations in this gene have been associated with autosomal recessive spinocerebellar ataxia 8, also referred to as autosomal recessive cerebellar ataxia type 1 or recessive ataxia of Beauce. Alternatively spliced transcript varia…	Alcohol dependence , Bipolar Disorder, Blood Pressure, Body Height, Carcinoma, Squamous Cell|Esophageal Neoplasms, Diabetes Mellitus, Type 2, Echocardiography, Erythrocyte Count, Erythrocyte Indices, Fibrinogen, Forced Vital Capacity, Lipoprotein(a), ovarian cancer , Tobacco Use Disorder, tonometry, Triglycerides,	CANCER, CARDIOVASCULAR, CHEMDEPENDENCY, DEVELOPMENTAL, HEMATOLOGICAL, METABOLIC, OTHER, PSYCH,
TBPL2	TATA-box binding protein like 2(TBPL2)	Homo sapiens		Body Height,Tobacco Use Disorder,	CHEMDEPENDENCY,DEVELOPMENTAL,
TOR1AIP1	torsin 1A interacting protein 1(TOR1AIP1)	Homo sapiens	This gene encodes a type 2 integral membrane protein that binds A- and B-type lamins. The encoded protein localizes to the inner nuclear membrane and may be involved in maintaining the attachment of the nuclear membrane to the nuclear lamina during cell division. Alternate splicing results in multiple transcript variants. [provided by RefSeq, Apr 2016],
TRPC6	transient receptor potential cation channel subfamily C member 6(TRPC6)	Homo sapiens	The protein encoded by this gene forms a receptor-activated calcium channel in the cell membrane. The channel is activated by diacylglycerol and is thought to be under the control of a phosphatidylinositol second messenger system. Activation of this channel occurs independently of protein kinase C and is not triggered by low levels of intracellular calcium. Defects in this gene are a cause of foc…	Alkaline Phosphatase, Body Height, Erythrocytes, GLOMERULONEPHRITIS MEMBRANOUS|Glomerulonephritis, Membranous, Glomerulosclerosis, Focal Segmental, Hepatopulmonary Syndrome|Liver Cirrhosis, hypertension, Infantile hypertrophic pyloric stenosis, Insulin, Peroxidase,	CARDIOVASCULAR, DEVELOPMENTAL, HEMATOLOGICAL, METABOLIC, OTHER, RENAL, UNKNOWN,
XYLT1	xylosyltransferase I(XYLT1)	Homo sapiens	This locus encodes a xylosyltransferase enzyme. The encoded protein catalyzes transfer of UDP-xylose to serine residues of an acceptor protein substrate. This transfer reaction is necessary for biosynthesis of glycosaminoglycan chains. Mutations in this gene have been associated with increased severity of pseudoxanthoma elasticum.[provided by RefSeq, Nov 2009],	Aortic Aneurysm, Abdominal, Body Height, Body mass index, Cell Adhesion Molecules, diabetes, type 1; blood pressure, arterial; nephropathy in other diseases, diabetic nephropathy, hypertension, nephropathy, diabetic, null, Tobacco Use Disorder,	CARDIOVASCULAR, CHEMDEPENDENCY, DEVELOPMENTAL, IMMUNE, METABOLIC, RENAL, UNKNOWN,
